# Supplementary material for: Utility of vector flow mapping technology in quantitative assessment of carotid wall shear stress in hypertensive patients: A preliminary study
Source: Front Cardiovasc Med. 2022 Oct 28;9:967763. doi: 10.3389/fcvm.2022.967763 (PMC9649775; doi:10.3389/fcvm.2022.967763)
Supplement: Supplementary file 1 [file Presentation_1.zip]

Archive with 1 entries (1 files):
- supplementary material Presentation1.0.PDF
